# Supplementary material for: Cross-Sectional Associations of Intakes of Starch and Sugars with Depressive Symptoms in Young and Middle-Aged Japanese Women: Three-Generation Study of Women on Diets and Health
Source: Nutrients. 2022 Jun 9;14(12):2400. doi: 10.3390/nu14122400 (PMC9229452; doi:10.3390/nu14122400)
Supplement: Supplementary file 1 [file nutrients-14-02400-s001.zip]

Archive with 1 entries (1 files):
- nutrients-1755339-supplementary.pdf
